# Supplementary material for: Influence of Aza-Glycine Substitution on the Internalization of Penetratin
Source: Pharmaceutics. 2024 Mar 30;16(4):477. doi: 10.3390/pharmaceutics16040477 (PMC11053488; doi:10.3390/pharmaceutics16040477)
Supplement: Supplementary file 1 [file pharmaceutics-16-00477-s001.zip]

Archive with 1 entries (1 files):
- pharmaceutics-2908460-supplementary.pdf
